# Supplementary material for: Effect of Copper-Catalyzed Oxidation on the Aggregation of the Islet Amyloid Polypeptide
Source: Antioxidants (Basel). 2025 Oct 22;14(11):1269. doi: 10.3390/antiox14111269 (PMC12649479; doi:10.3390/antiox14111269)
Supplement: Supplementary file 1 [file antioxidants-14-01269-s001.zip]

Archive with 1 entries (1 files):
- antioxidants-3906739-supplementary.pdf
